# Supplementary material for: Effects of exercise intervention on executive function in children with overweight and obesity: a systematic review and meta-analysis
Source: PeerJ. 2025 Apr 14;13:e19273. doi: 10.7717/peerj.19273 (PMC12005193; doi:10.7717/peerj.19273)
Supplement: Supplemental Information 4 [file peerj-13-19273-s004.xlsx]

## Sheet: inhibitory control
number	author	year	Exp_mean	Exp_sd	Exp_n	Ctrl_mean	Ctrl_sd	Ctrl_n
1	Zhang	2020	-1.04	5.98028	19	0.87	6.23407	19
2	Krafft	2014	-98	199.369	24	12	150.293	19
3	Chou	2023	-70	60.5493	50	10	81.8535	25
4	Xiang	2019	2.7	127.715	18	39.57	108.329	18
5	Zhang	2022	-1.56	6.44853	44	-0.44	5.0519	22
6	Liu	2018	-2.65	4.61657	35	-0.04	4.40014	35
7	Xie	2023	-17.57	23.1244	60	-5.04	16.2982	20
8	Zhu	2022	-18.38	9.95138	20	-2.36	8.22883	20
9	Zhang	2019	-7.375	19.7239	40	-4.275	19.3443	40

## Sheet: working memory
number	author	year	Exp_mean	Exp_sd	Exp_n	Ctrl_mean	Ctrl_sd	Ctrl_n
1	Xie	2023	-80.0667	126.066	60	-42.72	117.403	20
2	Zhu	2022	-180.28	177.157	20	-13.39	152.2	20
3	Zhang	2019	-119.025	109.059	40	-97.58	97.8695	40

## Sheet: cognitive flexibility
number	author	year	Exp_mean	Exp_sd	Exp_n	Ctrl_mean	Ctrl_sd	Ctrl_n
1	Xie	2023	-110.67	184.149	60	-66.76	197.056	20
2	Zhu	2022	-128.27	72.9188	20	-15	68.21	20
3	Zhang	2019	-53.1	83.9494	40	-21.15	82.9984	40
4	Chen	2016	-3.2	10.6228	25	-0.92	15.5525	25

## Sheet: attention
number	author	year	Exp_mean	Exp_sd	Exp_n	Ctrl_mean	Ctrl_sd	Ctrl_n
1	Gallotta	2015	33.9252	37.2524	42	0	40.2253	11
2	Davis	2007	6.64923	12.9997	55	9.6	11.9045	29
3	Davis	2011	6.4955	13.1188	111	7	11.619	60
